# Supplementary material for: Aqueous Integrated Process for the Recovery of Oil Bodies or Fatty Acid Emulsions from Sunflower Seeds
Source: Biomolecules. 2022 Jan 18;12(2):149. doi: 10.3390/biom12020149 (PMC8961559; doi:10.3390/biom12020149)
Supplement: Supplementary file 1 [file biomolecules-12-00149-s001.zip]

Archive with 1 entries (1 files):
- biomolecules-1524498-supplementary.pdf
